# Supplementary material for: Winter temperatures decrease swimming performance and limit distributions of tropical damselfishes
Source: Conserv Physiol. 2015 Sep 18;3(1):cov039. doi: 10.1093/conphys/cov039 (PMC4778443; doi:10.1093/conphys/cov039)
Supplement: Supplementary Data [file cov039supp.zip]

Archive with 2 entries (2 files):
- cov039supp.docx
- manifest.xml
