# Supplementary material for: Winter temperatures decrease swimming performance and limit distributions of tropical damselfishes
Source: Conserv Physiol. 2015 Sep 18;3(1):cov039. doi: 10.1093/conphys/cov039 (PMC4778443; doi:10.1093/conphys/cov039)
Supplement: Supplementary Data [file cov039supp.zip › manifest.xml]

<?xml version="1.0" encoding="ISO-8859-1"?>
<!DOCTYPE datasupp PUBLIC "-//HIGHWIRE//DTD HighWire Data Supplement Manifest//EN" "http://schema.highwire.org/private/dtd/hwx/datasupplement_manifest.dtd">
<datasupp sitecode="conphys">
<resource type="resourceid">cov039</resource>
<linktext>Supplementary Data</linktext>
<title>Supplementary Data</title>
<description>Supplementary Data</description>
<file>
<filename>cov039supp.docx</filename>
<linktext>Supplementary Data</linktext>
<title>Supplementary Data</title>
<description>Docx file</description>
</file>
</datasupp>
